# Supplementary material for: Research on the Impact of Industrial Policy on the Innovation Behavior of Strategic Emerging Industries
Source: Behav Sci (Basel). 2024 Apr 22;14(4):346. doi: 10.3390/bs14040346 (PMC11047462; doi:10.3390/bs14040346)
Supplement: Supplementary file 1 [file behavsci-14-00346-s001.zip]

Archive with 1 entries (1 files):
- behavsci-2821797-supplementary.pdf
